# Supplementary material for: Jian-Pi-Yi-Shen formula improves kidney function by regulating gut microbiome in rats with chronic kidney disease
Source: Front Cell Infect Microbiol. 2025 Jul 9;15:1526863. doi: 10.3389/fcimb.2025.1526863 (PMC12283701; doi:10.3389/fcimb.2025.1526863)
Supplement: Supplementary file 1 [file DataSheet1.csv]

SampleID	Group	Time	SCR level
C1.A	C	T1	na
C2.A	C	T1	na
C3.A	C	T1	na
C4.A	C	T1	na
C5.A	C	T1	na
C1.B	C	T2	29
C2.B	C	T2	29
C3.B	C	T2	26
C4.B	C	T2	30
C5.B	C	T2	28
C1.C	C	T3	31
C2.C	C	T3	36
C3.C	C	T3	25
C4.C	C	T3	28
C5.C	C	T3	34
M1.A	M	T1	na
M2.A	M	T1	na
M3.A	M	T1	na
M4.A	M	T1	na
M5.A	M	T1	na
M1.B	M	T2	212
M2.B	M	T2	186
M3.B	M	T2	219
M4.B	M	T2	173
M5.B	M	T2	158
M1.C	M	T3	111
M2.C	M	T3	122
M3.C	M	T3	147
M4.C	M	T3	111
M5.C	M	T3	107
T1.A	T	T1	na
T2.A	T	T1	na
T3.A	T	T1	na
T4.A	T	T1	na
T5.A	T	T1	na
T1.B	T	T2	224
T2.B	T	T2	217
T3.B	T	T2	173
T4.B	T	T2	169
T5.B	T	T2	149
T1.C	T	T3	103
T2.C	T	T3	86
T3.C	T	T3	91
T4.C	T	T3	88
T5.C	T	T3	62
