# Supplementary material for: Jian-Pi-Yi-Shen formula improves kidney function by regulating gut microbiome in rats with chronic kidney disease
Source: Front Cell Infect Microbiol. 2025 Jul 9;15:1526863. doi: 10.3389/fcimb.2025.1526863 (PMC12283701; doi:10.3389/fcimb.2025.1526863)
Supplement: Supplementary file 2 [file DataSheet2.csv]

CAG	CIG
CAG00176	CIG12
CAG00139	CIG12
CAG00374	CIG12
CAG00294	CIG12
CAG00198	CIG12
CAG00141	CIG12
CAG00408	CIG12
CAG00165	CIG12
CAG00327	CIG12
CAG00168	CIG11
CAG00124	CIG11
CAG00274	CIG11
CAG00216	CIG11
CAG00359	CIG11
CAG00431	CIG11
CAG00429	CIG11
CAG00062	CIG10
CAG00079	CIG10
CAG00384	CIG10
CAG00330	CIG10
CAG00369	CIG10
CAG00296	CIG10
CAG00334	CIG10
CAG00146	CIG9
CAG00119	CIG9
CAG00120	CIG9
CAG00192	CIG9
CAG00092	CIG9
CAG00205	CIG9
CAG00108	CIG9
CAG00380	CIG9
CAG00405	CIG9
CAG00392	CIG9
CAG00166	CIG9
CAG00174	CIG9
CAG00393	CIG9
CAG00077	CIG9
CAG00409	CIG9
CAG00371	CIG9
CAG00030	CIG9
CAG00218	CIG9
CAG00201	CIG9
CAG00430	CIG9
CAG00181	CIG9
CAG00271	CIG9
CAG00326	CIG9
CAG00239	CIG9
CAG00283	CIG9
CAG00314	CIG9
CAG00159	CIG8
CAG00104	CIG8
CAG00169	CIG8
CAG00080	CIG8
CAG00073	CIG8
CAG00023	CIG8
CAG00186	CIG8
CAG00435	CIG8
CAG00343	CIG8
CAG00403	CIG8
CAG00240	CIG8
CAG00114	CIG8
CAG00188	CIG8
CAG00288	CIG8
CAG00398	CIG8
CAG00361	CIG8
CAG00160	CIG8
CAG00154	CIG8
CAG00028	CIG7
CAG00151	CIG7
CAG00026	CIG7
CAG00221	CIG7
CAG00035	CIG7
CAG00412	CIG7
CAG00099	CIG7
CAG00046	CIG7
CAG00061	CIG7
CAG00020	CIG7
CAG00147	CIG7
CAG00143	CIG7
CAG00055	CIG7
CAG00144	CIG7
CAG00113	CIG7
CAG00223	CIG7
CAG00185	CIG7
CAG00082	CIG7
CAG00362	CIG7
CAG00321	CIG7
CAG00189	CIG7
CAG00241	CIG7
CAG00415	CIG7
CAG00273	CIG7
CAG00404	CIG7
CAG00027	CIG6
CAG00090	CIG6
CAG00050	CIG6
CAG00133	CIG6
CAG00106	CIG6
CAG00128	CIG6
CAG00015	CIG6
CAG00072	CIG6
CAG00129	CIG6
CAG00312	CIG6
CAG00095	CIG6
CAG00258	CIG6
CAG00145	CIG6
CAG00211	CIG6
CAG00191	CIG6
CAG00372	CIG6
CAG00311	CIG6
CAG00231	CIG6
CAG00261	CIG6
CAG00202	CIG6
CAG00422	CIG6
CAG00413	CIG6
CAG00111	CIG5
CAG00052	CIG5
CAG00016	CIG5
CAG00338	CIG5
CAG00419	CIG5
CAG00014	CIG5
CAG00299	CIG5
CAG00370	CIG5
CAG00247	CIG5
CAG00397	CIG5
CAG00048	CIG4
CAG00118	CIG4
CAG00013	CIG4
CAG00135	CIG4
CAG00313	CIG4
CAG00161	CIG4
CAG00086	CIG4
CAG00038	CIG4
CAG00263	CIG4
CAG00246	CIG4
CAG00112	CIG4
CAG00078	CIG4
CAG00427	CIG4
CAG00411	CIG4
CAG00064	CIG4
CAG00210	CIG4
CAG00155	CIG4
CAG00295	CIG4
CAG00279	CIG4
CAG00137	CIG4
CAG00084	CIG4
CAG00215	CIG4
CAG00264	CIG4
CAG00293	CIG4
CAG00012	CIG3
CAG00044	CIG3
CAG00036	CIG3
CAG00339	CIG3
CAG00083	CIG3
CAG00088	CIG3
CAG00107	CIG3
CAG00132	CIG3
CAG00425	CIG3
CAG00011	CIG3
CAG00193	CIG3
CAG00219	CIG3
CAG00097	CIG3
CAG00421	CIG3
CAG00183	CIG3
CAG00196	CIG3
CAG00089	CIG3
CAG00302	CIG3
CAG00237	CIG3
CAG00316	CIG3
CAG00172	CIG3
CAG00406	CIG3
CAG00381	CIG3
CAG00354	CIG3
CAG00081	CIG3
CAG00290	CIG3
CAG00019	CIG3
CAG00175	CIG3
CAG00344	CIG3
CAG00149	CIG3
CAG00364	CIG3
CAG00105	CIG3
CAG00416	CIG3
CAG00356	CIG3
CAG00277	CIG3
CAG00142	CIG3
CAG00250	CIG3
CAG00434	CIG3
CAG00208	CIG3
CAG00345	CIG3
CAG00260	CIG3
CAG00319	CIG3
CAG00042	CIG2
CAG00009	CIG2
CAG00238	CIG2
CAG00054	CIG2
CAG00386	CIG2
CAG00333	CIG2
CAG00222	CIG2
CAG00056	CIG2
CAG00071	CIG2
CAG00256	CIG2
CAG00067	CIG2
CAG00280	CIG2
CAG00187	CIG2
CAG00075	CIG2
CAG00308	CIG2
CAG00224	CIG1
CAG00006	CIG1
CAG00235	CIG1
CAG00227	CIG1
CAG00034	CIG1
CAG00360	CIG1
CAG00252	CIG1
CAG00032	CIG1
CAG00289	CIG1
CAG00025	CIG1
CAG00153	CIG1
CAG00349	CIG1
CAG00275	CIG1
CAG00309	CIG1
CAG00297	CIG1
CAG00402	CIG1
CAG00182	CIG1
CAG00236	CIG1
CAG00388	CIG1
CAG00287	CIG1
CAG00179	CIG1
CAG00244	CIG1
CAG00357	CIG1
CAG00292	CIG1
CAG00298	CIG1
CAG00387	CIG1
CAG00353	CIG1
CAG00428	CIG1
CAG00281	CIG1
CAG00366	CIG1
CAG00346	CIG1
CAG00355	CIG1
