# Supplementary material for: Jian-Pi-Yi-Shen formula improves kidney function by regulating gut microbiome in rats with chronic kidney disease
Source: Front Cell Infect Microbiol. 2025 Jul 9;15:1526863. doi: 10.3389/fcimb.2025.1526863 (PMC12283701; doi:10.3389/fcimb.2025.1526863)
Supplement: Supplementary file 3 [file DataSheet3.csv]

SampleID	CAG00006	CAG00009	CAG00011	CAG00012	CAG00013	CAG00014	CAG00015	CAG00016	CAG00019	CAG00020	CAG00023	CAG00025	CAG00026	CAG00027	CAG00028	CAG00030	CAG00032	CAG00034	CAG00035	CAG00036	CAG00038	CAG00042	CAG00044	CAG00046	CAG00048	CAG00050	CAG00052	CAG00054	CAG00055	CAG00056	CAG00061	CAG00062	CAG00064	CAG00067	CAG00071	CAG00072	CAG00073	CAG00075	CAG00077	CAG00078	CAG00079	CAG00080	CAG00081	CAG00082	CAG00083	CAG00084	CAG00086	CAG00088	CAG00089
M1.A	128	22	1.00E-08	1.00E-08	187	1.00E-08	1.00E-08	52	1.00E-08	1.00E-08	1.00E-08	45	58	1.00E-08	6	1.00E-08	3	85	54	1.00E-08	38	63	1.00E-08	85	266.5	7	1.00E-08	1.00E-08	1.00E-08	2	1.00E-08	1.00E-08	22	1.00E-08	1.00E-08	1.00E-08	1.00E-08	1.00E-08	1.00E-08	35	1.00E-08	1.00E-08	1.00E-08	1.00E-08	37	12	57	1.00E-08	1.00E-08
M1.B	1.00E-08	156	6	144	4	10	75.5	13	16	14	4	1.00E-08	31	182	43	35	1.00E-08	4	9	40	10	130	114	3	1.00E-08	135	79	7	1.00E-08	8	1.00E-08	78	1.00E-08	1.00E-08	1.00E-08	58	6	5	2	1	1.00E-08	32	1.00E-08	1.00E-08	58	1.00E-08	1.00E-08	43	46
M1.C	1.00E-08	260	44	182	4	8	40	26	6	47	9	1.00E-08	80	44	221	24	1.00E-08	1	44	138	8	85	282	19	23	199	61	65	12	32	48	47	1.00E-08	63	2	63	58	9	2	2	20	45	21	8	92	2	1.00E-08	161	62
M2.A	27	139	1.00E-08	1.00E-08	9	48	1.00E-08	56	1.00E-08	1.00E-08	12	3	25	35	19	1.00E-08	34	27	24	1.00E-08	88	290	40	1	294	1.00E-08	1.00E-08	155	1.00E-08	29	1.00E-08	1	46	40	1.00E-08	1.00E-08	1.00E-08	10	1.00E-08	15	6	1.00E-08	1.00E-08	1.00E-08	11	7	40	1.00E-08	1.00E-08
M2.B	1.00E-08	83	10	152	1.00E-08	9	108	25	3	1.00E-08	12	1.00E-08	28	289	25	22	1.00E-08	2	3	7	1.00E-08	65	290	1	1.00E-08	225.5	36	3	1.00E-08	23	18	85	1.00E-08	7	11	69	18	3	35	1.00E-08	34	30	3	1.00E-08	57	1.00E-08	1.00E-08	55	2
M2.C	1.00E-08	280	12	153	4	4	12	9	35	18	21.5	1.00E-08	44	60	84	35	1.00E-08	1.00E-08	10	105	1.00E-08	217	87	12	2	57	22	1	32	19	3	29	1.00E-08	46	1.00E-08	5	48	1.00E-08	19	1.00E-08	17	14	8	31	42	1.00E-08	1.00E-08	6	28
M3.A	36	10	1.00E-08	1.00E-08	47	5	1.00E-08	1.00E-08	1.00E-08	1.00E-08	30	9	32	98	10	1.00E-08	5	20	62	1.00E-08	14	567	38	2	108	14	1.00E-08	1	1.00E-08	16	1.00E-08	11	1.00E-08	1	50	1.00E-08	205	5	1.00E-08	5	1.00E-08	5	1.00E-08	1.00E-08	40	27	34	1.00E-08	1.00E-08
M3.B	1.00E-08	110	14	175	1.00E-08	10	35	32	2	1.00E-08	28	1.00E-08	18	156.5	17	1	1.00E-08	1.00E-08	6	6	1.00E-08	185	62	1.00E-08	1.00E-08	71.5	66	15	1.00E-08	17	1.00E-08	43	1.00E-08	10	6	20	7	20	38	1.00E-08	24	11	10	1.00E-08	48	1.00E-08	1.00E-08	12	5
M3.C	1.00E-08	191	35	166	1	5	16	5	2	30	24	1.00E-08	53	38	150	11	1.00E-08	1.00E-08	29	75	1.00E-08	165	51	20	14	59	15	21	42	7	13	85	1.00E-08	70	4	31	20	17	22	1	25	16	24	1	36	1.00E-08	1.00E-08	58	25
M4.A	69	2	1.00E-08	1.00E-08	167	1	1.00E-08	1.00E-08	1	1.00E-08	87	24	48	1.00E-08	57	1.00E-08	36	25	108	1.00E-08	12	678	2	1	177.5	3	1.00E-08	82	1.00E-08	11	10	52	7	1.00E-08	11	1.00E-08	1.00E-08	4	1.00E-08	11	1.00E-08	152	1.00E-08	1.00E-08	66	6	39	1.00E-08	1.00E-08
M4.B	1.00E-08	20	1.00E-08	136	4	10	54	28	7	4	39	1.00E-08	20	507.5	23	9	1.00E-08	10	1.00E-08	50	1.00E-08	161	39	1.00E-08	19	178	14	11	1.00E-08	24	1.00E-08	145	1.00E-08	4	3	38	11	1.00E-08	30	1.00E-08	75	17	3	1.00E-08	23	1.00E-08	1.00E-08	84	7
M4.C	1.00E-08	161	14	124	6	3	13	11	4	19	2	1.00E-08	26	48	65	1.00E-08	1.00E-08	1.00E-08	10	263	1.00E-08	206	69	12	7	31	8	1	75	8	29	48	1.00E-08	19	1.00E-08	13	33	1.00E-08	8	1	19	9	11	31	27	1.00E-08	1.00E-08	14	23
M5.A	78	17	1.00E-08	1.00E-08	69	1.00E-08	1.00E-08	2	1.00E-08	1.00E-08	1.00E-08	53	18	1.00E-08	6	1.00E-08	47	147	3	1.00E-08	18	330	1.00E-08	7	63	1.00E-08	1.00E-08	80	1.00E-08	8	4	1.00E-08	22	1.00E-08	18	1.00E-08	1.00E-08	1.00E-08	1.00E-08	76	1.00E-08	264	1.00E-08	1.00E-08	21	24	26	1.00E-08	1
M5.B	1	65	1.00E-08	108	1	11	17	9	7	8	3	1.00E-08	25	380	7	1	1.00E-08	4	15	4	1	36	39	1	31	119	89	4	3	9	1.00E-08	79	1.00E-08	3	9	65	3	1.00E-08	1.00E-08	1.00E-08	38	62	1.00E-08	7	15	1.00E-08	1.00E-08	52	22
M5.C	1.00E-08	99	16	72	2	2	18	14	14	17	1	1.00E-08	41	38	63	9	1.00E-08	1.00E-08	11	8	2	119	88	10	9	72	18	6	16	11	25	40	1.00E-08	4	1.00E-08	18	35	1.00E-08	1.00E-08	1	27	17	14	1.00E-08	41	2	3	13	9
T1.A	47	29	1.00E-08	1.00E-08	21	3	1.00E-08	3	1.00E-08	1.00E-08	87	29	45	1	48	1.00E-08	50	33	1.00E-08	1.00E-08	40	213	8	1.00E-08	242	1.00E-08	1.00E-08	2	1.00E-08	38	1.00E-08	3	1.00E-08	21	1.00E-08	1.00E-08	153	2	1.00E-08	32	1.00E-08	1.00E-08	1.00E-08	1.00E-08	1	1	56	1.00E-08	1.00E-08
T1.B	1.00E-08	116	9	28	1.00E-08	15	108	19	18	1.00E-08	24	1.00E-08	22	326	44	2	1.00E-08	5	9	6	4	97	123	3	1.00E-08	122	28	28	1.00E-08	19	25	53	1.00E-08	4	8	26	19	2	30	1	20	30	9	1.00E-08	58	1.00E-08	4	81	3
T1.C	1.00E-08	192	19	104	19	3	48	29	4	56	7	1.00E-08	57	257	42	1	1.00E-08	1.00E-08	49	79	3	161	122	32	26	162	5	1	3	52	33	78	6	14	61	18	20	1.00E-08	1.00E-08	1	96	77	11	19	27	1.00E-08	2	9	11
T2.A	4	251	1.00E-08	1.00E-08	80	1.00E-08	1.00E-08	1.00E-08	1.00E-08	1.00E-08	14	28	20	1.00E-08	1.00E-08	1.00E-08	36	2	1.00E-08	1.00E-08	64	35	1.00E-08	1.00E-08	312	1.00E-08	1.00E-08	1.00E-08	1.00E-08	9	1.00E-08	1.00E-08	12	37	1.00E-08	1.00E-08	1.00E-08	5	1.00E-08	59	1.00E-08	1.00E-08	1.00E-08	1.00E-08	8	32	136	1.00E-08	1.00E-08
T2.B	1.00E-08	55	9	26	1.00E-08	5	36	26	7	1.00E-08	16	1.00E-08	17	219	12	1	1.00E-08	1.00E-08	1	2	1.00E-08	63	109	11	1.00E-08	142	38	34	1.00E-08	17	1.00E-08	23	1.00E-08	3	3	28	11	17	4	1.00E-08	5	47	4	1.00E-08	21	1.00E-08	1.00E-08	11	3
T2.C	1.00E-08	284	72	108	7	19	4	21	2	22	16	1.00E-08	41	52	89	3	1.00E-08	9	56	1.00E-08	2	181	102	32	24	76	2	167	2	42	49.5	94	1.00E-08	6	24	4	15	3	1.00E-08	1.00E-08	103	55	4	1.00E-08	44	1.00E-08	5	7	1.00E-08
T3.A	51	126	1.00E-08	1.00E-08	31	1.00E-08	1.00E-08	1.00E-08	1.00E-08	1.00E-08	1.00E-08	30	19	1.00E-08	31	1.00E-08	32	12	1	1.00E-08	22	388	1.00E-08	1	208	3	1.00E-08	118	1.00E-08	7	6	4	39	1.00E-08	23	1.00E-08	1.00E-08	8	1.00E-08	13	1.00E-08	146	1.00E-08	1.00E-08	21	5	5	1.00E-08	1.00E-08
T3.B	1.00E-08	242	1.00E-08	140	4	8	7	45	4	6	37	1.00E-08	12	178	5	1	1.00E-08	33	1.00E-08	1	1.00E-08	126	54	1.00E-08	31	98	11	49	1.00E-08	11	1.00E-08	77	29	4	2	34	7	1.00E-08	15	1	25	22	1.00E-08	1.00E-08	53	1.00E-08	1	1.00E-08	1.00E-08
T3.C	1.00E-08	339	37	133	15	4	22	21	18	17	2	1.00E-08	41	70	48	1.00E-08	1.00E-08	1.00E-08	14	110	8	134	63	27	20	64	8	10	1	22	10	34	28	5	3	12	15	6	1.00E-08	2	9	32	53	7	38	1	2	18	1.00E-08
T4.A	10	45	1.00E-08	1.00E-08	122	68	1.00E-08	60	1.00E-08	1.00E-08	1.00E-08	34	4	3	86	1.00E-08	75	8	7	1.00E-08	84	378	8	30	423	29	44	51.5	1.00E-08	58	1	45	1	1.00E-08	173	1.00E-08	1.00E-08	4	1.00E-08	23	1.00E-08	1.00E-08	1.00E-08	1.00E-08	74	10	28	1.00E-08	1.00E-08
T4.B	1.00E-08	21	39	98	1	10	34	12	58	12	4	2	18	570	37	37	1.00E-08	5	14	7	2	104	38	13	1.00E-08	129	18	1	1.00E-08	13	6	40	1.00E-08	3	10	36	15	8	1.00E-08	1.00E-08	29	33	4	1.00E-08	30	1.00E-08	1.00E-08	17	6
T4.C	1.00E-08	289	104.5	164	8	19	39	38	2	30	10	1.00E-08	67.5	630	108	1.00E-08	1.00E-08	1.00E-08	78	55	2	228	84	64	26	167	19	25	9	27	44	68	6	9	10	54	15	29	1.00E-08	1	27	124	8	1	62	1.00E-08	3	10	12
T5.A	145	35	1.00E-08	22	58	38	1.00E-08	36	1.00E-08	1.00E-08	1.00E-08	53.5	1.00E-08	4	32	1.00E-08	118	48	20	1.00E-08	40	46	119	24	137	3	55	124	1.00E-08	9	1.00E-08	16	66	1.00E-08	93	1.00E-08	1.00E-08	3	1.00E-08	38	1.00E-08	3	1.00E-08	1.00E-08	1	20	39	1.00E-08	1.00E-08
T5.B	1.00E-08	6	2	97	3	13	38	15	1	8	6	1.00E-08	23	254	10	17	1.00E-08	11	1	34	2	75	27	2	1.00E-08	78	4	5	1.00E-08	9	1.00E-08	29	1	5	6	16	13	1.00E-08	24	1.00E-08	7	11	1.00E-08	8	34	1.00E-08	1.00E-08	1	6
T5.C	1.00E-08	161	21	60	5	7	21	13	4	9	4	1.00E-08	53	35	50	4	1.00E-08	1.00E-08	7	289	6	116	129	15	7	75	12	16	53	10	6	41	5	22	4	16	19	3	1.00E-08	2	45	26	37	35	27	3	48	60	20
[truncated: 200 more columns]
