# Supplementary material for: Jian-Pi-Yi-Shen formula improves kidney function by regulating gut microbiome in rats with chronic kidney disease
Source: Front Cell Infect Microbiol. 2025 Jul 9;15:1526863. doi: 10.3389/fcimb.2025.1526863 (PMC12283701; doi:10.3389/fcimb.2025.1526863)
Supplement: Supplementary file 4 [file DataSheet4.csv]

SampleID	ABC.transporters	AGE.RAGE.signaling.pathway.in.diabetic.complications	AMPK.signaling.pathway	Acarbose.and.validamycin.biosynthesis	Acute.myeloid.leukemia	Adherens.junction	Adipocytokine.signaling.pathway	Adrenergic.signaling.in.cardiomyocytes	Aflatoxin.biosynthesis	African.trypanosomiasis	Alanine..aspartate.and.glutamate.metabolism.	Alcoholic.liver.disease	Alcoholism	Aldosterone.synthesis.and.secretion	Aldosterone.regulated.sodium.reabsorption	Alzheimer.disease	Amino.acid.metabolism	Amino.acid.related.enzymes	Amino.sugar.and.nucleotide.sugar.metabolism	Aminoacyl.tRNA.biosynthesis	Aminobenzoate.degradation	Amoebiasis	Amphetamine.addiction	Amyotrophic.lateral.sclerosis	Anthocyanin.biosynthesis	Antifolate.resistance	Antigen.processing.and.presentation	Antimicrobial.resistance.genes	Apelin.signaling.pathway	Apoptosis	Apoptosis...fly	Apoptosis...multiple.species	Arabinogalactan.biosynthesis...Mycobacterium	Arachidonic.acid.metabolism	Arginine.and.proline.metabolism	Arginine.biosynthesis	Arrhythmogenic.right.ventricular.cardiomyopathy	Ascorbate.and.aldarate.metabolism	Atrazine.degradation	Autophagy...animal	Autophagy...other	Autophagy...yeast	Axon.guidance	Axon.regeneration	B.cell.receptor.signaling.pathway	Bacterial.chemotaxis	Bacterial.invasion.of.epithelial.cells	Bacterial.motility.proteins	Bacterial.secretion.system
M1.A	460674	1758	19111	24631	22	247	30247	882	122	2646	245851	5862	664	933	443	18609	6890	424984	423543	353823	8071	20213	348	27438	475	30424	19632	309323	474	10993	3106	387	5684	1776	67458	105171	99	36445	7529	2124	77	4067	322	1554	6	176235	21563	299757	223908
M1.B	556258	2533	31089	31877	844	133	48417	1763	390	7050	344180	8509	1399	2824	1167	20275	9960	553907	574877	451476	7669	24113	739	30624	645	42496	27437	373952	2002	13521	5155	475	12912	2361	101245	146563	219	37121	5167	4248	209	5784	753	3255	232	212733	41742	351096	300327
M1.C	814946	3212	44489	41438	779	85	69570	2186	319	12840	516720	13289	1598	2942	1172	32032	14515	827904	871214	677684	10642	33470	629	52022	679	65364	39126	531482	2837	18549	7788	1047	17513	3607	143212	230189	283	50158	11184	4957	427	7817	558	3459	326	258409	58227	428794	430871
M2.A	308768	1186	17562	18830	41	306	28276	904	114	1591	223442	5779	512	1013	455	17338	5687	361941	397164	290669	5012	9673	279	24165	113	28357	19222	244127	309	11589	3684	303	8816	2113	64657	102929	32	29224	5702	2150	175	5203	266	1153	0	129606	18640	201636	202175
M2.B	487787	1615	29508	32300	825	67	43191	1504	278	3446	314435	11407	1875	2174	405	23223	10458	529979	524560	434581	7520	18317	430	25359	209	43647	25091	356236	2218	11224	3886	519	11165	3317	89946	135608	297	32055	5815	4076	134	4464	254	3345	99	168562	35026	275377	287293
M2.C	407450	1602	20104	22686	354	171	30679	814	245	2153	259659	7305	737	1164	542	16446	6987	400995	470439	323112	5899	13764	317	25650	299	31403	20190	287559	1425	10935	4272	672	12950	1619	70622	115909	151	32124	4704	2209	348	4966	266	1530	61	149068	21626	236268	222720
M3.A	329294	1960	20837	24847	110	578	37967	2599	101	3982	247920	5152	1408	2440	465	21911	6836	435510	412345	367155	5583	14801	360	24981	152	31606	22925	250626	1066	11095	3428	556	8483	2549	66471	111537	570	30086	8000	2718	40	5691	197	2111	18	107122	15988	177662	241193
M3.B	340246	1232	19610	23618	526	166	28457	1075	196	1696	225679	6492	1225	1619	374	15431	7031	365739	390003	298067	5096	12009	535	20421	128	28914	18905	248916	1514	9834	3334	553	9378	1965	64378	97568	203	26828	3488	2579	125	3715	346	2177	143	135196	17235	230270	203289
M3.C	370121	1514	20520	23770	927	176	35564	1707	191	3125	255675	6713	730	2146	940	17607	7388	420966	455873	344379	5459	15913	236	23616	343	35559	19810	269284	2227	12330	4459	970	11710	1999	70959	110519	149	31377	5732	3503	276	5643	293	2832	93	125658	21728	199722	220761
M4.A	374691	9774	21526	28243	559	661	39228	705	81	1867	274533	5059	752	1933	494	22899	8223	467757	500107	388020	6549	25948	247	30891	263	36842	23489	305569	925	11703	2547	986	9458	3452	80209	115316	43	37429	4684	2339	41	7708	250	2975	160	147390	16741	257290	272690
M4.B	561019	2794	30219	34197	1072	222	46594	1541	220	7945	347869	9100	2355	1821	696	19567	11939	543237	567222	446325	7567	23086	754	28351	199	42736	27490	366100	2216	9804	3792	405	9107	2934	102041	143170	366	34539	5369	4522	239	5619	512	2908	42	162497	42184	271907	302603
M4.C	454215	1881	20896	22895	539	193	27642	1035	181	2681	242227	6245	902	1277	338	15921	6271	377184	440677	308808	5227	14122	538	23014	478	30765	20448	285866	1467	11108	3315	620	10037	1614	68130	102435	157	29485	4123	2412	242	5412	252	1944	129	187341	28621	303524	220276
M5.A	481016	26387	20621	21326	159	692	23803	1456	271	2112	245287	5284	692	1612	504	17562	6987	409869	395590	340756	5430	37711	487	20142	372	36354	21778	311493	614	11315	3398	322	6306	2021	64041	109266	89	30168	5478	1789	33	4481	385	2082	18	181991	21392	299823	236436
M5.B	404060	2803	23436	26440	764	49	38228	1605	352	4245	264410	7186	1890	2271	754	16408	8211	435161	414441	362324	7549	19489	515	18840	261	33782	19737	268420	1887	8237	3569	375	9319	2181	76093	109381	318	26376	4562	3749	129	3661	553	2626	94	127370	27769	210792	222586
M5.C	372327	1538	18617	19964	571	116	26844	857	243	1815	217027	6377	1127	1236	325	14846	6272	362795	375539	300063	5559	13231	461	21688	334	27895	19829	253955	1470	11019	3085	564	7691	1558	58149	93177	160	24118	4311	2730	167	3740	251	1671	248	153709	25066	246222	197423
T1.A	284561	1682	14044	15627	128	273	25820	1619	55	2240	180937	4166	484	1460	394	16252	5748	323867	322586	272308	3989	10738	259	18504	254	24471	16211	198743	846	9451	2931	462	6432	1761	51151	80104	384	26150	6748	2301	64	4904	319	2355	3	109220	15821	175701	170341
T1.B	543413	2322	27750	30507	602	124	34606	1441	434	4042	298678	9970	1894	1954	795	19547	9148	481811	510050	393146	7369	16891	934	25154	712	35534	26174	358408	1532	12432	3874	347	9596	2507	84432	131756	301	31786	5149	3878	209	4731	746	3035	151	218293	31660	368609	272313
T1.C	411750	1567	26200	31955	665	140	46778	2141	174	3455	323379	8501	2164	2219	1375	19869	7793	519730	561649	419123	6916	18286	693	28541	294	43733	24228	319050	1732	14528	4373	580	13765	2975	90279	141126	228	36344	6204	3726	270	5776	458	2098	55	157175	23503	260394	271825
T2.A	387102	1653	17615	18062	122	38	26785	1480	165	2089	209836	6437	681	1411	383	15413	6688	350835	379576	284763	5747	14845	345	22978	200	24712	19300	269679	369	10209	4396	264	9652	1364	60618	98239	60	31456	5924	2639	327	5373	332	1813	8	152725	21367	266648	205387
T2.B	390826	1961	19410	21812	404	51	26519	1161	266	4985	227793	6026	1208	1313	599	13830	7524	367970	366318	304002	4680	13118	524	19328	158	28390	19116	230902	824	7487	2079	196	6024	1934	65655	94701	210	20994	3082	2228	102	4288	615	1625	196	128427	27705	213790	191448
T2.C	337813	1201	21977	25200	746	183	42592	1885	213	3454	283643	5940	912	2157	974	16863	7605	452432	528017	360347	5077	13856	258	28811	100	37638	21464	284133	1712	13375	4116	553	13391	2403	75613	127053	88	33257	4713	2699	354	5538	231	2086	53	119566	20420	182031	248462
T3.A	288828	32958	15690	18989	42	347	25808	947	199	1570	200791	4607	641	994	345	15355	4787	327153	352240	267728	4129	40484	215	20924	237	30293	16981	222277	346	10234	2524	208	8861	2361	54210	92243	62	25783	5087	1521	136	4683	175	1072	1	111196	17403	169713	192676
T3.B	521280	1796	29102	28547	870	258	39210	1751	344	6871	333730	8944	1373	2241	562	17652	9960	501977	548384	410491	6993	20782	452	32158	211	40229	24802	356077	1574	9677	3988	452	12875	1868	95592	144108	152	36247	4873	2920	340	4377	317	2518	71	171416	37084	299986	296593
T3.C	471454	2263	22815	26854	349	133	38283	1892	293	3748	280194	7884	1065	2580	778	18458	7486	449416	538303	363297	6667	17464	625	29476	407	34715	24431	343332	1487	13135	5218	716	14903	1831	77743	126502	114	37649	5175	2593	481	5180	446	2666	76	190852	28519	306237	266077
T4.A	348786	1578	21961	24359	341	337	41537	1042	86	2574	279766	9138	2435	2059	389	20984	7386	467839	480898	380805	6041	13827	346	26455	240	36048	21516	284300	874	13048	5480	934	9475	2921	80786	125946	80	36373	8317	4719	46	7565	190	2590	2	140588	21066	221382	250983
T4.B	507142	2388	24508	31137	525	120	39876	2507	318	4991	294721	8658	2526	2187	973	17523	9611	461353	488772	378544	6885	18386	954	21711	225	35177	20544	313347	1444	9463	4176	341	8532	2688	86188	120687	418	31109	3792	3603	44	5687	520	2678	172	157463	33934	253855	238990
T4.C	638770	2542	36807	50356	837	219	70716	2428	235	6023	470861	11332	2743	3035	1755	28261	14037	738535	825091	595123	9730	28385	423	39651	203	60066	35050	471093	2595	17246	6784	811	18308	4890	132152	202766	394	53748	7802	4955	486	9192	407	3040	273	193256	40282	289603	385902
T5.A	535459	2410	20819	22082	179	148	25883	857	255	2087	249105	7395	1341	1044	285	17902	7058	397721	420294	324169	6407	13044	278	24690	450	32175	19844	365115	495	11535	3046	405	7248	1386	67859	110216	91	32491	5999	2977	37	4016	204	1775	3	214315	23136	346188	232502
T5.B	464488	1932	22463	23646	470	97	24357	1645	336	2820	234426	7126	1237	1975	676	14502	6727	367400	368768	301532	6309	14190	819	16190	401	27349	19428	282688	1348	7715	2324	299	6307	1659	63602	101234	189	24950	3477	2719	35	3569	732	2295	40	176850	22558	302540	206945
T5.C	545451	1880	24442	24342	381	77	28527	968	227	3315	273785	7510	767	1251	301	20059	7796	431010	467055	353286	6514	17003	407	27592	408	34727	22808	317896	1150	11680	4195	551	10642	1634	74314	123619	113	32141	5835	2526	254	4775	244	2342	55	218943	29769	368134	250449
[truncated: 451 more columns]
