# Supplementary material for: Jian-Pi-Yi-Shen formula improves kidney function by regulating gut microbiome in rats with chronic kidney disease
Source: Front Cell Infect Microbiol. 2025 Jul 9;15:1526863. doi: 10.3389/fcimb.2025.1526863 (PMC12283701; doi:10.3389/fcimb.2025.1526863)
Supplement: Supplementary file 5 [file DataSheet5.csv]

SampleID	alcohol dehydrogenase	alcohol dehydrogenase (NADP+)	homoserine dehydrogenase	(R,R)-butanediol dehydrogenase / meso-butanediol dehydrogenase / diacetyl reductase	glycerol dehydrogenase	glycerol-3-phosphate dehydrogenase (NAD+)	D-arabinitol 4-dehydrogenase	L-iditol 2-dehydrogenase	mannitol-1-phosphate 5-dehydrogenase	myo-inositol 2-dehydrogenase / D-chiro-inositol 1-dehydrogenase	aldehyde reductase	UDPglucose 6-dehydrogenase	histidinol dehydrogenase	shikimate dehydrogenase	glyoxylate reductase	L-lactate dehydrogenase	glycerate dehydrogenase	3-hydroxybutyrate dehydrogenase	3-hydroxyisobutyrate dehydrogenase	3-hydroxyacyl-CoA dehydrogenase	acetoacetyl-CoA reductase	malate dehydrogenase	malate dehydrogenase	malate dehydrogenase	malate dehydrogenase (oxaloacetate-decarboxylating)	malate dehydrogenase (decarboxylating)	malate dehydrogenase (oxaloacetate-decarboxylating)(NADP+)	isocitrate dehydrogenase (NAD+)	isocitrate dehydrogenase	phosphogluconate 2-dehydrogenase	6-phosphogluconate dehydrogenase	glucose 1-dehydrogenase	D-galactose 1-dehydrogenase	glucose-6-phosphate 1-dehydrogenase	3alpha(or 20beta)-hydroxysteroid dehydrogenase	ribitol 2-dehydrogenase	fructuronate reductase	tagaturonate reductase	2-hydroxy-3-oxopropionate reductase	4-hydroxybutyrate dehydrogenase	mannitol 2-dehydrogenase	gluconate 5-dehydrogenase	lactaldehyde reductase	glyoxylate/hydroxypyruvate reductase	not_found	3-isopropylmalate dehydrogenase	ketol-acid reductoisomerase	hydroxymethylglutaryl-CoA reductase	aryl-alcohol dehydrogenase
M1.A	4497	1185	2818	268	368	146	1264	1716	849	4374	678	4814	4635	4825	444	2678	3393	366	53	68	197	6102	42	0	2994	29	7278	1309	3018	176	489	1251	41	938	226	42	13928	1040	546	19	104	7963	3009	0	372	2927	5144	39	124
M1.B	5004	635	4247	667	463	93	1565	1967	1046	4417	688	8795	6065	6617	1579	3759	7210	439	342	43	203	7464	58	27	4946	4	9451	913	3294	358	1224	1874	37	1131	1774	311	14958	2877	1373	191	69	9269	3337	0	625	4695	6901	69	193
M1.C	10717	1399	8361	527	965	147	1918	3132	905	6605	898	11228	11766	9821	1723	5656	9896	492	448	14	478	11544	77	36	7253	0	13426	2312	4788	701	1959	2596	72	2038	1137	328	25300	6229	2619	533	145	14487	3600	0	1041	7009	8390	232	350
M2.A	3417	703	1964	78	206	105	1094	1314	1329	4806	841	6806	4755	4465	840	1683	4258	105	99	52	134	7020	83	0	1804	25	9308	684	1317	112	711	1244	34	1098	743	22	8822	1811	758	404	45	7446	982	0	248	2842	3707	35	112
M2.B	6036	850	6745	482	1489	51	1893	2560	741	3953	368	7326	6617	7081	1197	3434	6404	355	626	27	710	9102	138	36	4142	0	10769	739	2677	351	1139	1966	110	924	1495	370	15166	2617	576	212	60	9932	3551	7	680	3659	6252	65	591
M2.C	4254	437	3897	296	330	84	863	1282	1458	3973	1014	9591	5144	5019	1357	2450	5742	243	205	7	266	6560	16	13	3027	0	8458	808	1618	202	1624	799	39	1950	710	368	12368	3210	997	130	73	7924	2192	3	438	3423	5772	127	101
M3.A	3107	677	2480	211	325	80	1593	1611	2419	2481	227	7944	4145	4349	407	2792	4701	262	75	50	159	6933	26	5	2815	12	7968	631	1449	97	369	1506	230	509	849	51	9559	1099	387	41	113	6838	917	0	240	1895	4514	45	155
M3.B	3635	410	3303	197	281	107	1415	1523	943	3089	436	6869	3962	4876	837	1932	4045	390	164	0	173	6004	68	14	1976	3	7955	613	1797	239	1141	845	68	1071	900	384	9106	2346	705	181	57	6807	2012	16	358	2826	4731	63	74
M3.C	5168	516	3374	326	513	118	964	1485	979	2962	686	8679	4632	5150	1072	2488	5238	317	245	13	401	6954	35	43	3251	1	8148	716	1758	158	1232	1481	185	1374	875	357	11056	3814	848	246	98	8165	2157	1	468	3313	4363	69	202
M4.A	4913	1364	2886	527	352	86	1489	2841	2885	3510	269	8249	4771	5838	255	2359	5152	388	66	65	274	7811	52	21	2111	26	10329	1527	1406	99	430	1157	130	893	708	81	12291	1433	509	238	91	8278	1096	0	261	2506	5975	22	111
M4.B	5339	591	5889	224	760	33	4355	2661	828	4681	139	7313	6978	6874	707	3444	7522	300	342	45	371	7687	79	44	5209	0	10207	1551	2352	1295	992	1609	84	573	2228	310	20687	1577	939	159	73	9597	3235	7	754	4201	6044	155	297
M4.C	4461	366	3619	307	267	95	930	1515	925	2612	716	7656	4024	5079	816	2067	6015	214	71	8	404	5215	26	23	2665	12	6942	628	2279	267	967	846	46	1118	610	250	11759	3641	624	110	80	7542	1507	0	270	3614	5280	150	135
M5.A	3772	1566	3138	406	132	320	1439	1684	1923	3450	273	5236	4268	4967	394	2242	4282	131	91	26	442	5615	52	1	3577	10	6905	619	2954	379	215	599	10	321	366	1	14353	1701	854	268	53	6324	755	0	833	3050	5805	23	262
M5.B	4272	549	4276	397	569	53	2574	2292	550	3473	253	5458	5532	5272	596	3059	5574	309	297	97	336	6402	56	30	3789	5	8054	762	2000	344	887	1779	168	474	1666	232	13528	1606	682	147	61	7310	2627	0	676	3096	5371	46	123
M5.C	4028	781	3765	274	393	88	1470	1302	758	2533	489	5582	4198	4314	947	2804	4026	189	157	7	213	4499	53	26	2950	2	6375	638	2157	223	752	1194	49	761	558	143	9788	2469	468	175	123	6726	1459	0	275	3215	4763	194	79
T1.A	2954	429	1782	89	103	149	1250	1215	1003	1977	278	5655	3454	3805	397	2372	3223	100	60	48	202	5418	36	0	2240	22	5825	562	1262	310	419	1770	153	649	433	92	8262	1311	467	19	76	6669	809	0	363	1980	2890	78	59
T1.B	4322	888	5364	601	497	93	2131	2738	943	4458	428	6691	6264	6694	976	2825	6362	493	257	12	374	7163	45	26	4230	13	9248	950	3202	392	701	961	50	906	1447	87	16192	2211	869	258	54	8003	2102	18	659	3780	7198	142	281
T1.C	6311	800	4643	364	320	59	1980	2361	879	3842	806	9087	6256	6185	1034	1767	6258	494	189	5	154	9715	58	32	3388	1	11795	1485	1813	137	1225	887	51	1559	1198	193	14214	2802	998	358	130	8668	1644	0	388	3194	5928	136	90
T2.A	4516	723	2487	169	163	82	840	1635	564	3337	918	7637	5787	4174	1089	2761	3027	103	104	176	284	5902	51	2	2702	87	6907	734	1946	256	629	1633	100	1731	280	19	11329	2095	928	24	70	7252	1494	0	411	3226	4532	44	66
T2.B	3481	445	5096	307	354	37	2180	1638	563	2799	272	4361	4753	4717	608	2650	4549	247	175	0	284	4747	52	12	2758	0	6369	837	1623	781	562	758	38	557	852	91	12099	1280	488	269	54	6049	1520	2	474	2967	4275	59	100
T2.C	5530	706	3589	199	436	209	2083	1165	740	4776	1249	10290	6190	5560	1067	1705	5152	246	160	8	166	9101	70	67	3200	2	10646	1088	1745	582	1355	1111	88	1984	940	258	12900	3098	920	652	81	8020	1855	7	188	3372	4473	30	62
T3.A	3523	912	1715	90	105	63	875	767	1611	2434	610	7011	4316	3926	506	1665	3819	112	60	7	326	6709	37	4	1494	32	8646	279	1226	117	343	1079	111	864	508	34	8456	1587	712	384	45	5702	544	0	274	2081	3722	10	181
T3.B	5756	466	5264	372	725	143	2295	2019	827	4561	1047	9550	7670	6937	1155	3134	7062	302	288	2	362	6891	105	20	3819	28	9241	1070	2927	755	1431	1339	60	1736	1167	366	15687	3138	1616	264	17	9501	2472	1	1073	4261	6094	136	235
T3.C	5192	675	3331	354	348	183	1276	1779	740	3397	1244	10851	5917	5696	1423	2837	5576	329	155	20	371	7151	57	37	3318	0	8912	1128	2617	301	1531	1493	233	2222	969	274	12672	3569	945	176	104	8608	1868	0	331	3766	5836	143	139
T4.A	4222	528	2038	321	79	34	709	1820	1862	5557	355	6897	5113	5858	804	2852	4531	355	58	40	160	8689	33	14	1674	7	11641	1107	1262	104	786	1655	69	1141	322	7	9076	1465	405	226	21	8767	1098	0	317	3669	4875	93	36
T4.B	5125	629	4241	337	483	79	3425	3253	849	3323	185	6108	6660	5465	662	3377	7379	337	428	40	292	6936	71	25	3956	2	9038	1406	1941	661	951	1874	101	454	1982	218	17479	1702	1307	193	47	8910	2071	8	1105	3302	5586	142	137
T4.C	9427	1525	6179	321	795	277	5170	3675	1119	5779	1114	14257	10019	8538	1553	3921	8718	640	365	27	277	13879	102	80	5444	0	16333	1714	2408	879	1583	1684	82	2178	2199	363	23226	4013	1331	347	137	12883	3232	7	1023	3986	7797	110	170
T5.A	4898	1318	3810	140	160	125	1356	2068	729	4572	964	4567	5666	5191	834	3255	3847	383	73	52	301	5383	61	8	2982	83	7114	1142	3165	493	473	850	15	472	495	139	14283	2389	633	387	28	7369	1356	0	891	3278	5323	52	404
T5.B	2678	500	4031	458	350	89	2093	2066	746	3011	163	4484	4511	4912	483	1879	4956	564	183	3	249	4514	70	8	3440	0	7047	693	2861	413	762	651	35	286	990	217	11626	1852	747	124	52	7246	1811	1	351	2987	6002	161	164
T5.C	5709	1231	4249	357	258	180	1908	2425	898	3120	754	7076	4950	6040	1082	2530	5873	389	96	75	444	5616	39	23	3735	9	7530	684	3325	252	872	906	48	1051	736	152	14559	2724	899	193	138	8424	2030	0	256	4032	5937	82	116
[truncated: 5,000 more columns]
